# Supplementary material for: Identification and validation of prognosis‐related DLX5 methylation as an epigenetic driver in myeloid neoplasms
Source: Clin Transl Med. 2020 Jun 4;10(2):e29. doi: 10.1002/ctm2.29 (PMC7403826; doi:10.1002/ctm2.29)
Supplement: Supplementary file 3 — Supporting Information [file CTM2-10-e29-s002.xlsx]

## Sheet: Positively associated
logFC	logCPM	PValue	FDR	gene	ID
-4.66321	-2.77528	4.05154e-55	8.07876e-51	DLX5	1749
-3.19591	1.62844	1.09288e-29	1.0896e-25	PAPPA	5069
-5.67625	0.293687	7.14157e-28	4.74676e-24	EPHA3	2042
-3.60184	3.11995	3.45395e-27	1.72179e-23	COL1A1	1277
-3.48748	1.76917	7.536e-27	3.00536e-23	COL4A2	1284
-3.97832	-0.894626	4.77313e-25	1.42526e-21	SLIT3	6586
-2.64421	1.24915	5.00343e-25	1.42526e-21	SPARCL1	8404
-3.18136	0.613089	8.82178e-24	2.19883e-20	LAMA4	3910
-2.78395	1.28877	1.29533e-23	2.86987e-20	CCDC80	151887
-2.51655	0.103735	1.89885e-23	3.78631e-20	COL5A3	50509
-2.80168	3.10568	8.67495e-22	1.57253e-18	COL6A3	1293
-1.9492	2.19665	1.42728e-21	2.37166e-18	C1S	716
-2.4425	3.42408	2.09751e-21	3.16668e-18	TNC	3371
-2.93495	-1.81878	2.22335e-21	3.16668e-18	SLIT2	9353
-1.56209	2.49018	8.86182e-21	1.17803e-17	LTBP2	4053
-3.78929	-1.81171	1.34047e-20	1.67056e-17	ESRP1	54845
-3.58162	-1.01264	1.60418e-20	1.8816e-17	PRELP	5549
-3.34178	-1.03426	1.9262e-20	2.1338e-17	EDNRA	1909
-2.81841	-1.31324	2.22499e-20	2.33506e-17	SMOC2	64094
-3.32487	2.48788	3.2008e-20	3.1912e-17	COL3A1	1281
-3.34174	2.95863	3.43009e-20	3.24965e-17	COL1A2	1278
-2.7308	-0.96737	3.62811e-20	3.24965e-17	COL16A1	1307
-2.7148	-0.0896228	3.74834e-20	3.24965e-17	TJP1	7082
-2.67242	-0.198419	4.81725e-20	4.00233e-17	COL12A1	1303
-1.64473	0.465786	1.04581e-19	8.34138e-17	COL5A2	1290
-3.69132	0.411336	3.42925e-19	2.62997e-16	ABCA8	10351
-2.86894	-0.363664	5.78641e-19	4.25323e-16	COL15A1	1306
-2.90177	1.49981	5.97244e-19	4.25323e-16	COL4A1	1282
-3.15889	1.64502	6.93085e-19	4.76556e-16	CDH11	1009
-2.80726	0.142555	8.62967e-19	5.73586e-16	SEMA6D	80031
-2.58005	-1.79379	1.03137e-18	6.63403e-16	FBXL7	23194
-2.9117	-0.268843	1.21004e-18	7.54004e-16	NLGN4X	57502
-2.17691	-0.0344884	3.27019e-18	1.97599e-15	DDR2	4921
-3.04784	-1.17695	3.9976e-18	2.34448e-15	ID4	3400
-2.01369	0.0484847	6.21636e-18	3.54155e-15	FERMT2	10979
-1.83194	1.04953	6.70647e-18	3.71464e-15	FLT1	2321
-2.60238	-1.85124	8.6059e-18	4.63788e-15	COL8A1	1295
-2.78794	-2.02712	1.01755e-17	5.33945e-15	SOX9	6662
-2.81623	1.86886	1.24791e-17	6.38032e-15	BGN	633
-7.00741	-0.633728	1.49843e-17	7.28748e-15	COL20A1	57642
-2.53627	-1.99484	2.01186e-17	9.55153e-15	EFS	10278
-2.33195	-0.511814	2.93722e-17	1.36205e-14	ZFHX4	79776
-3.46785	0.844187	3.44796e-17	1.56255e-14	LBP	3929
-2.69309	-0.577838	3.93253e-17	1.74255e-14	YAP1	10413
-3.60835	-0.449419	4.3901e-17	1.90301e-14	RND3	390
-2.81407	0.0969944	5.18305e-17	2.19894e-14	FMO3	2328
-2.01546	1.6154	5.79057e-17	2.4055e-14	TNK1	8711
-3.08285	0.14961	6.01254e-17	2.44673e-14	FRZB	2487
-2.34715	2.98699	6.82001e-17	2.71982e-14	A2M	2
-1.81764	0.328543	8.39658e-17	3.2829e-14	ANGPTL2	23452
-2.74994	-0.270262	9.39125e-17	3.60118e-14	SNAI2	6591
-2.79369	1.88522	1.4423e-16	5.42632e-14	C7	730
-2.75953	-1.95388	1.83205e-16	6.76503e-14	PRRX1	5396
-2.06141	2.32766	2.0224e-16	7.33212e-14	TF	7018
-1.76665	3.08792	2.38973e-16	8.50916e-14	CP	1356
-1.99614	-1.06376	2.79895e-16	9.7914e-14	ARHGEF15	22899
-2.43669	-0.264433	3.76034e-16	1.29278e-13	GHR	2690
-1.91863	1.59816	4.32086e-16	1.46031e-13	ALDH1A3	220
-1.83151	0.0734389	5.38386e-16	1.78924e-13	STAB2	55576
-2.6378	0.0136313	9.40901e-16	3.07567e-13	ABCC9	10060
-3.89971	0.553779	1.10874e-15	3.56586e-13	NTRK3	4916
-2.50688	0.549495	1.24588e-15	3.94332e-13	NTRK2	4915
-2.93891	1.49212	1.27158e-15	3.96176e-13	MXRA5	25878
-2.824	-2.06371	1.65928e-15	5.01303e-13	EGFLAM	133584
-2.88828	-1.74535	1.72169e-15	5.02843e-13	C9orf150	286343
-1.87938	0.0681889	1.73052e-15	5.02843e-13	FBLIM1	54751
-3.12465	-0.331615	1.74003e-15	5.02843e-13	PRSS1	5644
-2.66315	0.628199	2.1551e-15	6.13895e-13	PCDH18	54510
-2.11089	0.740219	2.5621e-15	7.0956e-13	SLC22A3	6581
-2.82607	-0.876008	2.62616e-15	7.17337e-13	KCNJ8	3764
-2.68183	-1.09795	2.71227e-15	7.30847e-13	DCLK1	9201
-2.12825	0.637175	3.3531e-15	8.91477e-13	PDGFRA	5156
-2.49236	2.38082	3.46741e-15	9.0974e-13	ATP1B2	482
-2.6013	-1.11542	8.45035e-15	2.18512e-12	CADPS2	93664
-2.13892	2.95984	8.5476e-15	2.18512e-12	APOE	348
-2.21415	-0.565799	1.1645e-14	2.93925e-12	HTRA4	203100
-2.37153	-0.64817	1.20917e-14	3.01385e-12	HTRA1	5654
-2.78176	1.11072	1.49635e-14	3.68361e-12	SVEP1	79987
-2.05664	3.92739	2.46419e-14	5.9922e-12	FSTL1	11167
-2.39394	1.78915	2.68115e-14	6.44121e-12	CHL1	10752
-1.84623	1.54042	2.84957e-14	6.76435e-12	MYO6	4646
-1.97593	0.637313	3.17491e-14	7.44797e-12	ANTXR1	84168
-2.73069	-1.9984	3.29329e-14	7.63583e-12	RHOJ	57381
-1.90597	2.04514	3.40392e-14	7.80163e-12	IGFBP3	3486
-2.49146	-0.153049	3.65871e-14	8.29031e-12	ISLR	3671
-2.6201	2.0639	3.98551e-14	8.92932e-12	DCN	1634
-2.67405	0.745284	4.09414e-14	9.0708e-12	FABP4	2167
-2.93208	-2.76294	4.39298e-14	9.62594e-12	SLC19A3	80704
-2.72223	-0.630805	4.59006e-14	9.94846e-12	PCDH17	27253
-2.07119	6.41953	4.67309e-14	1.00195e-11	AFF2	2334
-2.60252	-0.23221	5.57822e-14	1.18329e-11	GPR116	221395
-2.68396	-2.25728	5.9136e-14	1.24123e-11	RSPO3	84870
-2.65653	-2.49922	7.17971e-14	1.49129e-11	CPXM2	119587
-1.90541	-2.67728	9.41676e-14	1.93577e-11	SOD3	6649
-2.53621	1.03323	1.37151e-13	2.7906e-11	FMO2	2327
-2.76266	-1.00581	1.45175e-13	2.92404e-11	BMP5	653
-2.54113	0.0186701	1.576e-13	3.14254e-11	ESM1	11082
-2.51402	-2.84617	1.60623e-13	3.17111e-11	HMGCLL1	54511
-3.84207	-2.56263	1.65448e-13	3.23435e-11	IBSP	3381
-2.53614	6.51494	1.71786e-13	3.32565e-11	CXCL12	6387
-2.45215	-2.697	1.7509e-13	3.35702e-11	PGR	5241
-2.29981	-2.13446	2.18811e-13	4.15532e-11	THSD7B	80731
-1.92227	-1.82455	2.23682e-13	4.20774e-11	IL34	146433
-2.57811	-1.20537	2.31311e-13	4.3106e-11	ODZ2	57451
-2.61373	-0.476267	2.47761e-13	4.5744e-11	IL33	90865
-2.49405	-1.87954	2.60415e-13	4.75397e-11	PLCXD3	345557
-2.38694	-1.37132	2.62255e-13	4.75397e-11	TMEM47	83604
-3.72022	-2.36888	3.74615e-13	6.72957e-11	MMP13	4322
-1.74809	0.039021	4.84348e-13	8.62312e-11	C17orf99	100141515
-2.50351	-1.86129	6.6181e-13	1.16783e-10	EGFR	1956
-2.54772	3.20886	7.10828e-13	1.24333e-10	VCAM1	7412
-1.52346	1.57671	8.53935e-13	1.48065e-10	SYNPO2	171024
-2.416	-2.83153	8.79103e-13	1.51115e-10	PPFIA2	8499
-1.98427	1.27305	1.03799e-12	1.76902e-10	OSMR	9180
-2.88962	-1.7473	1.25169e-12	2.10818e-10	WNT5A	7474
-2.83944	-0.570284	1.25814e-12	2.10818e-10	TRPC6	7225
-2.6468	-0.175532	1.30652e-12	2.171e-10	ELTD1	64123
-2.32961	-2.18482	1.40884e-12	2.30761e-10	FAM13C	220965
-2.29763	1.69995	1.41188e-12	2.30761e-10	CTSE	1510
-2.21678	-0.547791	1.44849e-12	2.3482e-10	FLRT2	23768
-2.91708	-1.47219	1.87868e-12	3.02104e-10	ADH1B	125
-1.72937	3.48015	1.95486e-12	3.1184e-10	IGFBP4	3487
-2.57181	-1.86065	2.36526e-12	3.71365e-10	CPN2	1370
-2.55507	-2.32739	2.60155e-12	4.05273e-10	SIX1	6495
-2.1295	0.12375	2.66053e-12	4.11248e-10	GNG12	55970
-1.81527	0.786719	2.84697e-12	4.36682e-10	ACSBG1	23205
-2.9136	-0.0656562	2.95049e-12	4.49105e-10	EFEMP1	2202
-2.57172	-2.72983	3.06929e-12	4.63648e-10	EYA4	2070
-2.17976	-1.43828	3.4806e-12	5.21828e-10	NR2F1	7025
-2.02158	0.976628	3.95493e-12	5.86648e-10	ODZ4	26011
-2.30539	-0.490436	3.97179e-12	5.86648e-10	ITIH5	80760
-1.7951	0.230749	4.16902e-12	6.11252e-10	MMRN2	79812
-4.43821	-1.69862	4.66126e-12	6.78435e-10	FOXC2	2303
-1.71956	0.706676	4.89485e-12	7.0727e-10	IGF1	3479
-2.22539	0.319544	6.25786e-12	8.91298e-10	MGP	4256
-2.4124	-0.0725194	7.57263e-12	1.07091e-09	NR2F2	7026
-2.49486	0.40897	9.67413e-12	1.35847e-09	PAQR9	344838
-2.75895	-1.42621	1.05723e-11	1.47421e-09	CPEB1	64506
-1.80059	-1.71589	1.08854e-11	1.50733e-09	LINGO1	84894
-2.26325	-0.927851	1.11729e-11	1.53647e-09	GPX8	493869
-2.42206	-1.27875	1.18991e-11	1.62513e-09	FNDC1	84624
-2.24789	2.86542	1.4629e-11	1.98437e-09	PCDH9	5101
-2.87844	-3.04827	1.51304e-11	2.03851e-09	C6	729
-1.84848	-1.6196	1.75945e-11	2.33889e-09	ADAM33	80332
-4.21627	-1.46397	1.77593e-11	2.34517e-09	PCDH20	64881
-2.09403	1.91451	2.25313e-11	2.95575e-09	EBF3	253738
-2.31111	-2.85025	2.40368e-11	3.13264e-09	WBSCR17	64409
-2.48129	-3.06081	3.40117e-11	4.40385e-09	DPT	1805
-2.1943	2.15525	3.53544e-11	4.54817e-09	LIFR	3977
-1.6893	2.27383	3.94109e-11	5.03752e-09	CALD1	800
-1.87984	-0.995713	4.0133e-11	5.09715e-09	LDB2	9079
-2.31251	1.42589	4.16034e-11	5.25046e-09	THY1	7070
-2.96822	-2.70569	4.52625e-11	5.67632e-09	CNTFR	1271
-6.39731	-0.677959	4.57818e-11	5.70555e-09	EPYC	1833
-1.9269	0.87068	4.70995e-11	5.83331e-09	ATP13A4	84239
-5.1036	-2.19774	5.0896e-11	6.22617e-09	GABRA1	2554
-1.63354	1.30167	5.18782e-11	6.30763e-09	PHLDB2	90102
-2.77284	-1.42819	5.49376e-11	6.6387e-09	MEIS3	56917
-2.92917	-1.04065	5.5267e-11	6.6387e-09	KCNT2	343450
-2.19504	-3.11918	6.55009e-11	7.82089e-09	HOXD3	3232
-2.36753	0.347619	6.58997e-11	7.82166e-09	CCL14	6358
-2.01696	-2.04584	9.08819e-11	1.06599e-08	CCBE1	147372
-2.0322	0.17245	9.4437e-11	1.10121e-08	C1QTNF1	114897
-3.2851	-2.47291	1.00504e-10	1.16515e-08	KCNA7	3743
-2.23249	-0.789708	1.02113e-10	1.17501e-08	TMEM132C	92293
-1.68686	3.07087	1.02533e-10	1.17501e-08	LGMN	5641
-2.13168	-2.63852	1.15585e-10	1.31701e-08	SERTAD4	56256
-3.28211	-2.48351	1.17784e-10	1.33444e-08	DGKI	9162
-5.17226	-0.871078	1.29319e-10	1.44866e-08	FOXF1	2294
-1.917	-0.440323	1.454e-10	1.61971e-08	RGL3	57139
-2.42941	-1.38458	1.81504e-10	2.01066e-08	SLC6A1	6529
-1.7307	0.118842	1.83096e-10	2.01709e-08	RHOXF2B	727940
-1.82496	-1.65091	1.91168e-10	2.09445e-08	GPR4	2828
-1.74673	-1.49177	2.09846e-10	2.27409e-08	GEM	2669
-1.94012	0.281559	2.1586e-10	2.32328e-08	FMOD	2331
-2.33439	-3.14087	2.16715e-10	2.32328e-08	ZIC1	7545
-2.78088	-2.92765	2.22266e-10	2.37005e-08	NRG3	10718
-3.54975	-1.85241	2.53305e-10	2.68665e-08	C6orf138	442213
-2.20854	0.791758	2.91082e-10	3.07099e-08	DNASE1L3	1776
-2.05459	-2.60405	2.99943e-10	3.14783e-08	PCDHB7	56129
-2.29296	-2.10954	3.1157e-10	3.25272e-08	GRHL3	57822
-1.70205	0.56763	3.27262e-10	3.39876e-08	AMOTL2	51421
-2.07104	-2.36459	3.33197e-10	3.44246e-08	PPP1R3C	5507
-2.10749	-1.7678	3.61928e-10	3.72002e-08	ARHGAP28	79822
-2.16888	2.84003	3.66072e-10	3.74332e-08	PKLR	5313
-2.05144	-2.35533	3.84196e-10	3.90861e-08	MATN3	4148
-1.92344	-1.62963	4.17171e-10	4.22254e-08	SIX2	10736
-2.21798	-2.41464	4.4772e-10	4.50886e-08	ADAMTSL1	92949
-1.82928	-1.51671	4.51206e-10	4.52113e-08	CD300LG	146894
-2.16664	-1.42402	5.13541e-10	5.06931e-08	TMEM26	219623
-3.70478	-0.812253	5.54854e-10	5.42342e-08	DKK1	22943
-1.69908	3.06836	5.59851e-10	5.44558e-08	LOXL4	84171
-2.55577	3.6134	5.82568e-10	5.61179e-08	NAV3	89795
-1.97646	-2.31689	6.44572e-10	6.17921e-08	KCNE4	23704
-4.78553	-2.17436	6.96962e-10	6.61782e-08	SOX11	6664
-1.98506	0.645857	7.004e-10	6.61895e-08	FAM198A	729085
-2.75891	-2.82085	7.05249e-10	6.63333e-08	SERPINA5	5104
-2.24937	-2.80464	7.53331e-10	7.05231e-08	TMEM100	55273
-2.07736	-2.57276	8.30068e-10	7.73437e-08	CX3CL1	6376
-2.36547	-1.9238	9.19849e-10	8.53106e-08	TDO2	6999
-2.62506	-2.90038	9.63234e-10	8.89208e-08	PTN	5764
-1.98269	3.36686	1.02905e-09	9.45587e-08	IGFBP5	3488
-2.49225	-0.465447	1.0866e-09	9.93892e-08	APOB	338
-2.35653	2.88241	1.10818e-09	1.009e-07	LUM	4060
-2.16757	-3.22395	1.21902e-09	1.10487e-07	EN1	2019
-1.91986	-1.8781	1.30566e-09	1.17805e-07	EPB41L4B	54566
-2.60872	-0.896272	1.49091e-09	1.33913e-07	KRT13	3860
-2.02513	-0.427708	1.50081e-09	1.34198e-07	PARVA	55742
-2.21657	-2.7192	1.58745e-09	1.41312e-07	HOXD8	3234
-1.73638	-0.780689	1.65212e-09	1.45767e-07	C10orf81	79949
-2.98948	-1.01963	1.66363e-09	1.46135e-07	ADIPOQ	9370
-1.50288	0.249739	1.97252e-09	1.71756e-07	TSPO2	222642
-2.42887	-2.06345	1.9966e-09	1.73096e-07	TMEM233	387890
-2.36816	-2.2877	2.63547e-09	2.27495e-07	C8orf4	56892
-3.40516	-1.62578	2.71068e-09	2.31655e-07	KRT79	338785
-1.5207	1.9216	2.71852e-09	2.31655e-07	AKAP12	9590
-2.07129	1.07314	2.97696e-09	2.51528e-07	GAD1	2571
-3.3467	-0.76564	3.60143e-09	3.03006e-07	PRKG1	5592
-4.75758	-2.13633	3.65455e-09	3.06184e-07	DBX2	440097
-1.86962	-1.3693	3.91142e-09	3.24261e-07	NCKAP5	344148
-4.24931	0.613755	3.91254e-09	3.24261e-07	TRY6	154754
-2.34988	-2.92174	3.9191e-09	3.24261e-07	RERG	85004
-1.6323	-1.9773	4.20765e-09	3.46696e-07	DENND2A	27147
-2.68434	-2.78284	4.30744e-09	3.53459e-07	TLL1	7092
-1.9255	-2.03457	4.65029e-09	3.80027e-07	FAM55D	54827
-2.37462	-1.21723	4.81394e-09	3.91796e-07	STEAP2	261729
-1.90442	-2.29453	5.67375e-09	4.59896e-07	GPIHBP1	338328
-3.47776	0.977648	5.78095e-09	4.66689e-07	PRSS3	5646
-2.16428	-2.25272	6.13605e-09	4.92665e-07	TM4SF18	116441
-1.56284	-0.347931	6.15213e-09	4.92665e-07	CAMK2N1	55450
-2.67762	-2.15836	6.50119e-09	5.18535e-07	NPAS3	64067
-1.73139	-0.638278	6.54569e-09	5.20004e-07	BCAR1	9564
-2.11007	1.45346	6.62343e-09	5.23396e-07	SLCO2B1	11309
-4.19859	-2.59252	6.64628e-09	5.23396e-07	SOX1	6656
-1.76535	-1.73113	6.66714e-09	5.23396e-07	EFNA5	1946
-3.05905	-2.18479	6.72473e-09	5.25848e-07	CACNA2D1	781
-2.77485	-1.10686	6.91893e-09	5.3892e-07	FAM71A	149647
-1.61699	6.20885	7.5313e-09	5.8207e-07	CYTL1	54360
-4.01859	-1.19699	7.56157e-09	5.82154e-07	HPSE2	60495
-2.99088	-2.63914	8.13592e-09	6.21571e-07	GABRG1	2565
-2.49372	1.4435	8.46719e-09	6.44411e-07	ST6GAL2	84620
-2.02252	-2.3987	9.72139e-09	7.37051e-07	LRRC4C	57689
-1.60996	-1.40686	9.903e-09	7.47977e-07	CYP2W1	54905
-1.62885	-1.96167	1.00706e-08	7.57765e-07	TBX15	6913
-2.33983	-2.96302	1.03196e-08	7.73584e-07	SOX17	64321
-2.36166	-2.5108	1.22202e-08	9.09218e-07	PCDHB6	56130
-2.33415	0.744934	1.30749e-08	9.69192e-07	PLOD2	5352
-3.08365	-3.14227	1.36617e-08	1.00894e-06	KRT4	3851
-1.91994	-1.60687	1.57278e-08	1.15724e-06	CLEC4M	10332
-2.91244	-0.268561	1.71556e-08	1.25765e-06	NKAIN1	79570
-1.55893	1.87493	1.76592e-08	1.28984e-06	RAB3IL1	5866
-2.46609	0.75205	1.79627e-08	1.30721e-06	MYO16	23026
-2.56632	0.0540331	1.82902e-08	1.3262e-06	KIAA1644	85352
-3.88165	-2.77145	1.97062e-08	1.41856e-06	PTPRZ1	5803
-1.83771	-2.3705	2.09663e-08	1.49845e-06	FBXO17	115290
-2.25621	1.41301	2.23005e-08	1.58296e-06	CD5L	922
-1.75512	2.83698	2.34847e-08	1.66059e-06	IGF2	3481
-1.80127	-2.32619	2.42532e-08	1.70887e-06	PALM2	114299
-1.66466	-1.28889	2.43812e-08	1.71184e-06	RAMP2	10266
-1.59036	-1.67915	2.63676e-08	1.84481e-06	DIO2	1734
-1.87109	4.24526	2.8131e-08	1.9613e-06	GYPA	2993
-1.98146	-2.85157	3.11297e-08	2.14784e-06	SLCO1C1	53919
-1.59474	2.30407	3.12623e-08	2.14955e-06	GYPE	2996
-2.0725	-1.53467	3.57275e-08	2.43142e-06	FRAS1	80144
-1.72585	-2.48858	3.67432e-08	2.49204e-06	FAM138F	641702
-1.68755	-2.36519	3.7853e-08	2.55861e-06	C20orf160	140706
-1.80841	0.293923	3.80534e-08	2.56346e-06	AMPD1	270
-2.61364	-2.27665	3.84645e-08	2.58243e-06	CCL8	6355
-1.56117	2.39046	4.43656e-08	2.9587e-06	GLT25D2	23127
-1.67575	-0.272483	4.50807e-08	2.99636e-06	TMEM108	66000
-3.64282	-0.817805	4.74507e-08	3.14341e-06	BIRC7	79444
-3.39534	-1.09766	4.90041e-08	3.23557e-06	EDN3	1908
-1.97665	-3.07932	4.93806e-08	3.24967e-06	LOC145820	145820
-2.00884	-1.38842	5.0651e-08	3.32231e-06	PCDHB16	57717
-1.7711	2.65824	5.8552e-08	3.80302e-06	CDH1	999
-2.98191	-1.8005	6.11434e-08	3.95844e-06	IRX2	153572
-2.5796	-3.01399	6.2351e-08	4.02355e-06	CCL19	6363
-2.00386	-0.154376	6.44265e-08	4.14408e-06	EYA1	2138
-1.63377	-2.92552	7.21138e-08	4.57945e-06	PCDH19	57526
-1.6078	0.495706	7.2779e-08	4.60703e-06	BEST3	144453
-3.57761	-2.18171	7.6302e-08	4.81476e-06	PGA4	643847
-1.72183	-1.34455	7.73919e-08	4.86812e-06	RAMP3	10268
-1.92042	0.570349	8.50947e-08	5.28594e-06	APLNR	187
-3.21558	0.366112	8.6161e-08	5.33556e-06	NMU	10874
-2.03832	-1.45011	9.03244e-08	5.55885e-06	PCSK1N	27344
-1.87151	0.942162	9.21492e-08	5.63637e-06	SEC14L4	284904
-1.89713	0.473362	9.39896e-08	5.70383e-06	CR1L	1379
-2.57628	-1.11852	1.06791e-07	6.4333e-06	PGA3	643834
-1.92381	0.254651	1.24266e-07	7.43846e-06	MUC16	94025
-2.0506	0.482863	1.24596e-07	7.43846e-06	ADAMTS9	56999
-1.94734	-1.03443	1.45035e-07	8.60712e-06	CPZ	8532
-1.60982	2.29	1.53223e-07	9.03926e-06	RHCE	6006
-2.49557	0.02621	1.59394e-07	9.34799e-06	TWIST1	7291
-3.81926	-2.81375	1.63655e-07	9.56976e-06	T	6862
-2.5928	-2.85786	1.72775e-07	1.00735e-05	EPHA7	2045
-2.08491	-1.69794	1.97598e-07	1.14206e-05	CYP26B1	56603
-1.54425	2.79518	2.23132e-07	1.27852e-05	TRIM10	10107
-1.70586	-2.22816	2.27015e-07	1.29704e-05	EYA2	2139
-1.6306	-1.87959	2.31732e-07	1.32021e-05	MRO	83876
-3.25693	-2.6929	2.38197e-07	1.34933e-05	PAGE5	90737
-1.87882	-2.48987	2.52968e-07	1.42895e-05	CSMD2	114784
-1.5448	0.167585	2.66018e-07	1.49842e-05	UCA1	652995
-2.59426	0.483748	2.67219e-07	1.50094e-05	DLL3	10683
-1.71286	4.8469	2.84021e-07	1.58638e-05	AHSP	51327
-1.62952	-0.351361	3.44109e-07	1.90598e-05	ANK2	287
-2.77573	-0.0350515	3.89771e-07	2.14106e-05	SLC13A5	284111
-1.89927	-0.842615	4.12409e-07	2.25299e-05	CCL2	6347
-3.23753	-2.5322	4.39945e-07	2.38383e-05	ACTG2	72
-1.70685	-2.06119	4.62318e-07	2.49152e-05	MARK1	4139
-1.63413	1.83336	4.80343e-07	2.57474e-05	ACHE	43
-2.5963	0.275309	5.22168e-07	2.77654e-05	LEP	3952
-1.58617	1.17494	5.64868e-07	2.99228e-05	FOLR2	2350
-1.54361	2.62717	5.67242e-07	2.99228e-05	SOX6	55553
-2.03398	-1.85998	5.96674e-07	3.13923e-05	THEM5	284486
-3.4824	0.48409	6.0549e-07	3.17723e-05	RASL12	51285
-1.8625	0.353831	6.28179e-07	3.27903e-05	GFRA1	2674
-3.26269	-2.41545	6.48217e-07	3.366e-05	FAM133A	286499
-1.86059	-0.494264	7.38163e-07	3.80335e-05	COL25A1	84570
-1.69508	-0.591587	7.44204e-07	3.81476e-05	AGTR1	185
-2.10087	-2.44774	7.86411e-07	3.99478e-05	UBD	10537
-1.60226	-0.871179	8.54788e-07	4.32601e-05	CXorf36	79742
-2.47668	-1.4632	8.8392e-07	4.46212e-05	BHLHE22	27319
-1.56688	3.12131	9.3715e-07	4.69517e-05	S100P	6286
-2.86915	-2.8964	9.48456e-07	4.7399e-05	EN2	2020
-1.73463	-3.20566	9.98276e-07	4.97641e-05	ADH1C	126
-3.58861	-2.93507	1.04703e-06	5.19346e-05	MAGEC1	9947
-2.28025	-2.39874	1.07373e-06	5.28644e-05	NPY1R	4886
-2.35357	-3.15688	1.08258e-06	5.31689e-05	SERPINA3	12
-2.18724	-1.40341	1.10133e-06	5.39569e-05	GRM4	2914
-1.50526	0.822415	1.14083e-06	5.57553e-05	FAT4	79633
-1.53661	3.59496	1.19588e-06	5.8303e-05	TMEM56	148534
-1.78491	2.63342	1.25071e-06	6.08274e-05	MME	4311
-1.98715	-3.2196	1.29027e-06	6.24463e-05	LRFN5	145581
-1.85118	-2.42868	1.29791e-06	6.26642e-05	PPAP2C	8612
-1.86754	-2.52397	1.31908e-06	6.35327e-05	CLCA2	9635
-2.42299	-3.16849	1.43064e-06	6.82465e-05	PDCL2	132954
-3.30809	0.474272	1.454e-06	6.90306e-05	EMX2	2018
-2.19149	-2.11369	1.5669e-06	7.42139e-05	C15orf54	400360
-2.2871	1.25333	1.60312e-06	7.57492e-05	CHRNA6	8973
-1.59893	-3.10201	1.77025e-06	8.2861e-05	MAP1LC3C	440738
-2.32915	0.719367	1.78998e-06	8.35882e-05	FAM19A5	25817
-1.88318	-2.93649	1.83414e-06	8.5053e-05	CDC42EP5	148170
-2.1419	-2.70228	1.92963e-06	8.88611e-05	PGA5	5222
-2.43941	-1.42254	1.93687e-06	8.8989e-05	TBX3	6926
-1.83901	0.0229392	1.97178e-06	8.99711e-05	GNG4	2786
-1.61202	-2.74729	2.07492e-06	9.42459e-05	FCN3	8547
-1.53462	7.38009	2.37921e-06	0.00010661	SLC4A1	6521
-1.66065	0.50308	2.50667e-06	0.000111569	KDR	3791
-1.50603	-1.91738	2.69853e-06	0.00011931	FJX1	24147
-1.80598	-0.450045	2.75183e-06	0.000121397	BMP4	652
-2.28631	-2.8626	3.27644e-06	0.000141718	CRH	1392
-1.8389	-2.69148	3.37206e-06	0.000144911	LIPG	9388
-1.7736	-0.803388	3.53161e-06	0.000151117	SMOC1	64093
-2.16948	-2.18359	3.54178e-06	0.000151227	PRPH	5630
-2.06391	0.408762	3.74942e-06	0.000159071	C9orf125	84302
-2.42937	-3.13365	3.98148e-06	0.000167491	STMN2	11075
-1.67385	-2.56366	4.18815e-06	0.000175445	FNDC4	64838
-1.71765	-2.41103	4.25657e-06	0.000177937	MGC87042	256227
-1.64408	-2.98113	4.66682e-06	0.000193868	PRRX2	51450
-1.57173	-1.955	4.8566e-06	0.000199671	SORBS2	8470
-3.06704	-2.82767	4.94678e-06	0.000202854	HYAL4	23553
-1.82588	-0.685267	4.95435e-06	0.000202854	GABRR1	2569
-1.7219	1.02206	5.10104e-06	0.000208006	IGDCC4	57722
-1.78256	-0.39387	5.5853e-06	0.000226824	EMCN	51705
-2.5646	-1.53934	5.80786e-06	0.000233879	ABCC8	6833
-1.70051	-3.1032	5.82791e-06	0.000233879	HSPB8	26353
-1.90714	-2.2298	6.28635e-06	0.000251202	FBN3	84467
-1.75573	-2.98344	6.30243e-06	0.000251341	MEOX2	4223
-1.62968	-1.64596	6.75158e-06	0.00026818	SEC14L3	266629
-1.51724	-1.46732	6.85189e-06	0.000271624	FAM26E	254228
-1.60371	0.53296	7.20971e-06	0.000284114	LIMCH1	22998
-2.16402	-3.23032	7.24719e-06	0.000285028	SPERT	220082
-2.68011	-0.0965162	7.81879e-06	0.000305131	RIMBP2	23504
-2.79094	-2.60875	7.81954e-06	0.000305131	OPCML	4978
-2.17474	-3.05975	8.38901e-06	0.000324799	SIM1	6492
-2.20193	-2.69192	8.40502e-06	0.000324799	PCK1	5105
-1.9866	0.845697	8.52367e-06	0.000328747	EMX2OS	196047
-3.95918	-2.29855	9.04299e-06	0.000346098	KC6	641516
-1.95638	-1.62805	9.44279e-06	0.000360707	LRFN2	57497
-2.40443	-2.63029	9.46843e-06	0.000360995	ASPG	374569
-1.70379	-2.96179	9.87676e-06	0.000374416	TMEM35	59353
-2.66758	-3.1763	1.02827e-05	0.000387684	MUM1L1	139221
-1.74853	-3.20362	1.03428e-05	0.000389122	CASQ2	845
-1.52729	1.2355	1.03986e-05	0.000390488	TIMD4	91937
-3.03128	-0.869794	1.04504e-05	0.000391692	TRDN	10345
-2.35828	3.35295	1.07285e-05	0.000400611	LOC399959	399959
-1.82154	-1.26651	1.11116e-05	0.000414141	ITGBL1	9358
-1.79209	-1.77466	1.1774e-05	0.00043454	SPIC	121599
-1.75101	-2.06705	1.17897e-05	0.00043454	ACSS3	79611
-2.82549	-1.73357	1.24262e-05	0.000454638	SLC7A3	84889
-1.74176	-3.30258	1.33913e-05	0.000483738	DBC1	1620
-1.59036	-3.30735	1.41012e-05	0.000506628	SFTA1P	207107
-2.18354	-2.85529	1.59853e-05	0.000567164	FAM176A	84141
-1.67663	-3.30752	1.81074e-05	0.000634555	TSPAN8	7103
-1.58727	3.62255	1.93936e-05	0.000674885	EPX	8288
-1.60265	-2.99912	1.94371e-05	0.000675219	CRTAC1	55118
-1.93644	-3.28481	1.99375e-05	0.000691397	AQP5	362
-1.5133	-3.30266	2.0481e-05	0.000709013	C11orf70	85016
-1.54174	-3.23716	2.29942e-05	0.000785111	OSR1	130497
-2.64104	-2.59404	2.32756e-05	0.00079336	FOXI2	399823
-2.16575	-3.22981	2.6356e-05	0.000892256	TFF2	7032
-1.61182	-0.65154	2.65416e-05	0.000897016	PKDCC	91461
-3.04621	-3.03843	2.68593e-05	0.000904685	PIWIL1	9271
-1.56998	-3.23078	2.73054e-05	0.00091816	RGS4	5999
-2.14295	0.106995	2.78678e-05	0.000933922	VWA2	340706
-1.5351	-0.0044657	2.79327e-05	0.000934527	RGNEF	64283
-1.71826	-3.25353	2.91718e-05	0.000969478	ZIC4	84107
-1.91174	-2.75338	2.97673e-05	0.000987621	IGSF21	84966
-1.59362	-3.30337	3.57099e-05	0.0011597	SALL1	6299
-1.70638	-2.81729	3.63692e-05	0.00117727	TRAM1L1	133022
-1.58012	-2.97153	3.65576e-05	0.00118146	CSRNP3	80034
-1.52542	1.63654	3.74205e-05	0.00120155	SLC16A2	6567
-2.4565	-3.07642	4.09634e-05	0.00130261	OR4F5	79501
-2.63703	-2.71842	4.10744e-05	0.00130261	C20orf114	92747
-2.45752	-1.93495	4.1507e-05	0.00131165	AZGP1	563
-1.5196	-3.13907	4.33093e-05	0.00136213	HOXD4	3233
-1.57539	-1.07095	4.55769e-05	0.00142779	RARRES2	5919
-1.56604	1.41462	4.79109e-05	0.00148432	ESPN	83715
-1.73797	-2.7098	4.81125e-05	0.00148508	CNN1	1264
-1.66148	-2.86028	4.89867e-05	0.0015057	TMEM90B	79953
-1.87633	-2.41842	5.02243e-05	0.00153836	PNCK	139728
-1.68144	-2.72928	5.14162e-05	0.00157005	LGI3	203190
-1.53312	-0.458893	5.31912e-05	0.00161257	SRPX	8406
-2.03919	0.645498	5.32942e-05	0.00161257	RELN	5649
-2.03544	2.37165	5.4412e-05	0.0016439	COL2A1	1280
-2.29074	5.08242	5.55665e-05	0.00167119	MEG3	55384
-2.61675	-2.07531	5.57858e-05	0.00167429	FLJ16779	100192386
-1.52334	4.66802	5.58375e-05	0.00167429	PTGDS	5730
-1.53941	1.10909	5.68869e-05	0.00169555	IL10	3586
-2.21101	-2.72777	5.70652e-05	0.00169833	SSTR1	6751
-1.81262	0.723046	5.78904e-05	0.00171776	UCHL1	7345
-1.71743	-3.18758	6.64782e-05	0.00192371	HOXD9	3235
-1.73451	-3.28093	6.90061e-05	0.00199129	NXF4	55999
-1.60049	-3.30371	6.96762e-05	0.00200319	NDP	4693
-2.37786	-2.93863	7.1123e-05	0.00203179	LCE5A	254910
-2.28779	-0.27201	7.20722e-05	0.0020501	RTL1	388015
-2.06384	-2.96611	7.41778e-05	0.00210399	PVALB	5816
-1.85373	-2.99466	7.52728e-05	0.00213202	DUSP21	63904
-2.12993	-3.27407	7.56766e-05	0.00214041	OR52E8	390079
-2.79672	-2.6305	8.18555e-05	0.00229338	ONECUT1	3175
-1.57075	-3.29123	9.19998e-05	0.00253731	C8orf34	116328
-1.70402	-3.28669	9.62012e-05	0.00263859	SYCP1	6847
-1.52725	-2.32849	9.64152e-05	0.00264082	HS3ST2	9956
-1.95258	-2.71925	0.000102829	0.00279347	C3orf55	152078
-1.86834	0.945671	0.000103578	0.00279584	BEND7	222389
-1.73052	-1.13913	0.000108077	0.00290049	GFRA3	2676
-1.55797	-3.27503	0.000131726	0.003447	RXRG	6258
-2.27831	-1.86987	0.000133918	0.00349519	AVP	551
-2.58167	-3.11986	0.000143127	0.00369683	SGCZ	137868
-2.3337	-3.21417	0.000144263	0.00371806	UGT1A10	54575
-1.69505	-3.19272	0.00015208	0.00387786	OR51E1	143503
-1.5523	-3.17141	0.000153257	0.00390286	PMP2	5375
-1.95702	-2.96568	0.000158231	0.00401415	PKP1	5317
-1.88382	-0.771389	0.000168054	0.00422041	RSPO2	340419
-1.6347	-2.58229	0.000174661	0.00433177	SLC34A1	6569
-1.52451	1.45383	0.00017817	0.00439149	FLNC	2318
-1.75393	-2.23554	0.00017983	0.00442693	PPP4R4	57718
-1.59937	-2.09908	0.000183349	0.0044969	SLC30A10	55532
-2.31998	-2.9173	0.00018768	0.00455923	NAP1L6	645996
-1.6139	-2.98803	0.000189739	0.00460267	GRK1	6011
-2.03623	1.60659	0.000191372	0.0046254	FGF13	2258
-1.55809	-3.02974	0.000201011	0.0048175	NOVA2	4858
-2.44078	1.0826	0.000220054	0.00518049	RYR2	6262
-1.90987	-3.27276	0.000228205	0.00535268	NOL4	8715
-1.73188	-3.01644	0.000253489	0.00585697	PCDH7	5099
-1.5699	-2.59439	0.000278371	0.00636128	MC4R	4160
-1.69892	-3.21804	0.000286823	0.00652475	LOC100192378	100192378
-1.8384	-3.09306	0.000296911	0.00668973	MT3	4504
-2.17425	-3.21819	0.000309977	0.00693709	PTH2	113091
-2.08189	-1.88237	0.000322904	0.00717679	STRA6	64220
-1.94543	-3.28404	0.000328733	0.007281	MYH8	4626
-1.56818	1.52475	0.000328996	0.007281	DDIT4L	115265
-1.9683	-3.09129	0.000336782	0.00742858	MAS1L	116511
-2.23899	-2.25882	0.000340006	0.00748871	ERBB4	2066
-1.74395	-1.80142	0.000396158	0.00845759	TAC3	6866
-1.75725	-0.431752	0.000451416	0.00940568	NLGN1	22871
-2.35736	-1.15392	0.000455479	0.00946069	ASTN1	460
-1.73017	1.17688	0.000497416	0.0102042	RNF182	221687
-1.51264	-3.00786	0.000531642	0.0108063	TDRG1	732253
-1.93794	-3.05089	0.000552073	0.0111533	MMP27	64066
-1.81352	-2.98168	0.000564792	0.0113455	ADAMTS12	81792
-1.6586	-2.44902	0.000580262	0.0115704	TMPRSS11F	389208
-1.64682	-1.33828	0.000601232	0.0118464	EMID2	136227
-1.71262	-0.00563771	0.000631989	0.0123306	ZNF385D	79750
-1.52516	-3.17209	0.000646136	0.0125264	CLDN16	10686
-1.61249	-2.08446	0.000657098	0.012701	SLC38A3	10991
-2.75372	-2.07704	0.000684773	0.0131416	ADAMTS19	171019
-2.1748	-3.13245	0.00068542	0.0131416	HOXC11	3227
-1.58034	-2.35991	0.000722751	0.0137123	ECEL1	9427
-1.85762	-3.26163	0.000770183	0.0145018	GDNF	2668
-1.56839	-1.79481	0.000794837	0.0148678	TUSC3	7991
-1.8091	-3.23393	0.000827793	0.0153976	UGT2B7	7364
-1.8574	-3.12501	0.000847698	0.0156544	C20orf186	149954
-1.50156	2.73259	0.000892597	0.0163116	NDST3	9348
-1.60717	-3.26359	0.000904385	0.0164539	PSG1	5669
-1.84795	-3.17913	0.000910102	0.0164739	OR7A5	26659
-1.64553	-2.91705	0.00094991	0.0170335	RPL3L	6123
-1.84586	-3.1116	0.00103321	0.0181518	C15orf2	23742
-1.50772	-3.22268	0.00110729	0.0191828	RNF133	168433
-1.58906	-0.380886	0.00111671	0.0192789	HBBP1	3044
-1.6052	-3.18277	0.00117695	0.0200585	LOC440173	440173
-1.7794	-2.58849	0.00125582	0.0211138	CPA5	93979
-1.55348	-2.64218	0.00130489	0.0217737	VCX3A	51481
-1.58914	-3.05608	0.00132096	0.0220195	VCX	26609
-1.69528	-2.02699	0.00142855	0.0234447	PRKAA2	5563
-1.59298	-3.24498	0.0014886	0.0242525	RBM46	166863
-2.17977	-2.41557	0.00156727	0.0252843	?	391343
-1.78995	-3.13302	0.00165062	0.0264789	SALL3	27164
-1.54998	-1.15498	0.00184259	0.0289073	ITGB6	3694
-1.54111	0.828041	0.00189031	0.0294245	MPDZ	8777
-1.51622	0.519574	0.00254603	0.0375502	SLC26A9	115019
-1.65639	4.90639	0.00263294	0.0385686	GABRE	2564
-1.86344	-3.22148	0.00326649	0.0458366	IL3	3562
-2.18569	-2.82608	0.00328206	0.0459903	GABRQ	55879
-1.72198	-3.18747	0.00329986	0.0461749	CER1	9350
-1.80104	1.80948	0.00356382	0.0489075	IRX1	79192

## Sheet: Negatively associated
logFC	logCPM	PValue	FDR	gene	ID
3.86678	1.95814	4.7741e-11	5.87627e-09	WNK3	65267
3.41152	0.778914	1.26319e-10	1.42305e-08	HIF3A	64344
7.75015	1.06326	4.639e-10	4.60788e-08	KCNH6	81033
4.13009	-0.76675	2.81642e-09	2.38976e-07	TDRD12	91646
2.49318	-0.463168	7.93161e-09	6.08294e-07	C4orf49	84709
7.15169	0.483061	1.06723e-08	7.97026e-07	FAM163A	148753
6.4105	-0.983145	3.36434e-08	2.29743e-06	HMX2	3167
2.2241	2.28806	5.31563e-08	3.46384e-06	PNMA5	114824
4.99996	-0.109562	7.93105e-08	4.97312e-06	GDA	9615
1.93658	-2.06782	8.10677e-08	5.06737e-06	MUC12	10071
6.63733	-0.473801	9.2518e-08	5.64162e-06	ATP1B4	23439
7.06558	-0.452522	2.18255e-07	1.25418e-05	NPY2R	4887
1.60942	2.7481	2.76659e-07	1.5496e-05	BAIAP3	8938
5.29302	-0.703805	4.35052e-07	2.36374e-05	PAX2	5076
1.9364	-0.468733	5.04244e-07	2.6884e-05	SNORD15B	114599
5.67018	-1.05112	6.51237e-07	3.3729e-05	HMX3	340784
1.68528	3.17727	1.79568e-06	8.36584e-05	TPPP3	51673
2.22097	-0.505132	1.82995e-06	8.5053e-05	SEMA3D	223117
5.14337	-0.799947	2.1083e-06	9.55442e-05	XKRY2	353515
1.95852	-1.06463	2.19217e-06	9.91201e-05	GPR25	2848
2.52258	2.31891	2.24835e-06	0.000101201	CLSTN2	64084
2.71971	-0.275815	2.64109e-06	0.00011703	SYCE1	93426
3.59443	-2.86117	2.87763e-06	0.000126667	CXorf64	100130613
2.20851	0.285476	3.17862e-06	0.000138388	INPP5J	27124
2.85138	-1.83114	7.30707e-06	0.000286317	CRHR2	1395
1.75746	-0.910425	8.3861e-06	0.000324799	LAMA2	3908
3.45754	-0.19443	1.28804e-05	0.000468679	ATRNL1	26033
4.06885	-2.59004	1.32498e-05	0.000479495	NDST4	64579
2.1602	0.0687199	1.62144e-05	0.000574272	DNAH8	1769
3.12361	1.82076	1.70458e-05	0.00060052	CDH6	1004
1.99063	-0.593962	1.89407e-05	0.000661433	LPAR3	23566
3.16438	3.57772	2.83862e-05	0.000946525	HOXB9	3219
2.30956	2.5528	3.17177e-05	0.00104193	MMP7	4316
4.04037	-1.83111	3.29412e-05	0.00108034	C10orf82	143379
3.00375	-2.38959	3.76433e-05	0.00120677	PSORS1C2	170680
3.42808	-0.470042	4.07707e-05	0.00129867	GPR110	266977
3.90064	-0.195193	4.64903e-05	0.001453	KCNN2	3781
4.39697	-2.42527	4.7939e-05	0.00148432	GSX1	219409
1.6687	0.493124	5.65007e-05	0.00168909	MAP7D2	256714
3.82936	-2.31827	5.66335e-05	0.00169053	NOS1	4842
3.49116	3.34697	5.73396e-05	0.00170395	PI15	51050
3.1383	-2.47623	6.91795e-05	0.00199341	SPATA22	84690
2.16385	-0.00297056	8.189e-05	0.00229338	SHOX2	6474
4.18917	-0.525175	8.27222e-05	0.00231103	MNX1	3110
3.8151	-1.98452	8.44437e-05	0.00234514	CTAG2	30848
1.73613	0.0403236	8.80782e-05	0.00243589	LPIN3	64900
2.13233	1.85945	9.91976e-05	0.00271331	CLEC9A	283420
2.91098	2.34685	0.000116994	0.00310634	HOXB8	3218
2.13706	0.143142	0.000145085	0.00373115	LOC100131551	100131551
1.63022	-0.93259	0.00015159	0.0038703	BCAN	63827
2.80762	-2.43206	0.000162048	0.00409017	CTNNA2	1496
1.7755	-1.02547	0.000172875	0.00431713	PNLDC1	154197
4.14901	1.35632	0.000175546	0.00434551	FOXF2	2295
3.14852	-1.8695	0.000177011	0.00437374	SLC30A8	169026
2.11513	-1.96814	0.000185384	0.00451349	CASR	846
3.15574	-2.85493	0.000197835	0.00475855	DCAF4L2	138009
2.90423	-2.44547	0.000214243	0.0050693	FAM135B	51059
3.33591	0.884038	0.000219896	0.00518049	NCR2	9436
3.62724	-2.52402	0.000228442	0.00535268	MAGEA1	4100
2.07685	-0.15905	0.000237981	0.00556312	CDO1	1036
2.09277	0.499785	0.000251522	0.0058318	SHISA9	729993
2.33854	-1.55476	0.000252827	0.00585525	MRAP2	112609
3.03439	-2.90443	0.000310776	0.00694716	C1orf87	127795
2.27663	-2.36932	0.00031708	0.00706432	EPS8L3	79574
2.61422	-2.92327	0.000323207	0.00717679	CELA2A	63036
2.40539	-1.2683	0.000328341	0.007281	DCHS2	54798
2.86127	-2.87519	0.000333911	0.00738158	RNASE12	493901
2.84161	-2.18276	0.000345559	0.00759696	ONECUT3	390874
1.70224	0.143352	0.000356274	0.00778959	DNAJC5B	85479
1.61408	-1.92435	0.000368367	0.00797528	SNORA22	677807
1.50452	2.96112	0.000388537	0.0083127	FCGR3B	2215
1.80844	2.02116	0.000392421	0.0083868	PTGFR	5737
2.71447	-2.88388	0.000401596	0.00853712	CELA2B	51032
1.53422	2.88833	0.000412967	0.00874156	RTN1	6252
2.94012	-2.72211	0.000427569	0.00898471	IGFL2	147920
2.98959	-2.45172	0.000433753	0.00907559	NKX2-5	1482
2.32523	-2.73776	0.000486677	0.0100045	LHCGR	3973
2.64481	-1.8541	0.000561997	0.0113194	PROX1	5629
2.77706	-3.03437	0.000584406	0.0116414	DCAF12L1	139170
1.53031	-0.21082	0.000629819	0.0123123	HES4	57801
2.88365	-2.95822	0.000643858	0.0125132	HTR2C	3358
1.66371	-0.812135	0.000646421	0.0125264	FER1L6	654463
1.85724	2.21416	0.000688856	0.0131948	DEFA4	1669
3.54041	-1.54133	0.000722638	0.0137123	SLC5A12	159963
2.33759	1.48261	0.00073367	0.0139033	PADI3	51702
1.87363	-1.74152	0.000736994	0.0139427	WSCD2	9671
1.85176	0.370235	0.000863915	0.0158769	GLRB	2743
2.5202	-3.08665	0.000944249	0.0169625	NKAIN3	286183
1.75956	-1.07425	0.000955328	0.0170787	KIF1A	547
2.0298	-1.65225	0.000975548	0.0173218	C4BPA	722
2.09544	-3.0945	0.00098376	0.0174366	POU4F2	5458
3.39198	-2.58878	0.00108143	0.0188329	CDH18	1016
2.07873	1.72989	0.00110515	0.0191624	EDIL3	10085
1.64258	1.99201	0.00120203	0.0203528	SDC2	6383
1.66636	-2.90532	0.00138833	0.0229547	GOLGA8E	390535
1.70352	-1.08798	0.00140541	0.0231412	NCRNA00189	193629
1.98028	-3.16756	0.00141361	0.0232378	TGM7	116179
1.92613	-3.10376	0.00144497	0.0236364	NOX3	50508
2.4956	-1.42314	0.00149052	0.0242621	ZNF536	9745
1.93454	-3.14653	0.00167024	0.0266864	C1QTNF8	390664
2.19946	-2.16373	0.00181404	0.0285268	LOC339535	339535
2.12765	-1.21434	0.00229133	0.0345345	PRL	5617
1.57146	-1.14568	0.00231564	0.0347957	C1QL1	10882
1.97315	-3.11337	0.00233089	0.0349985	CLDN22	53842
2.32232	-3.13568	0.00234147	0.035078	CGA	1081
2.30447	-2.61963	0.00235566	0.0352642	XKR4	114786
1.94829	-1.61478	0.00238387	0.0356063	C21orf29	54084
2.16195	-0.569826	0.00252733	0.0373462	GABRA2	2555
1.8351	-3.25487	0.00258087	0.0379798	C12orf36	283422
2.279	-3.09856	0.00261194	0.0383238	TCF23	150921
1.81215	-1.2397	0.00269211	0.0392116	ZSCAN4	201516
2.17482	-2.49104	0.00273194	0.0397337	CACNG8	59283
1.76559	0.285087	0.00292452	0.0418629	HBE1	3046
1.67008	-0.893959	0.0030557	0.0434289	ROR1	4919
2.23281	-2.67576	0.00328887	0.0460535	KLK13	26085
2.04313	0.456758	0.00339549	0.047182	C11orf41	25758
2.70055	-2.11699	0.00347188	0.0479095	BBOX1	8424
2.12273	-2.78224	0.00353521	0.0486487	LOC441601	441601
1.59258	-2.56497	0.00364841	0.0498748	SAG	6295
