# Supplementary material for: Identification and validation of prognosis‐related DLX5 methylation as an epigenetic driver in myeloid neoplasms
Source: Clin Transl Med. 2020 Jun 4;10(2):e29. doi: 10.1002/ctm2.29 (PMC7403826; doi:10.1002/ctm2.29)
Supplement: Supplementary file 4 — Supporting Information [file CTM2-10-e29-s003.xlsx]

## Sheet: Positively associated
logFC	logCPM	PValue	FDR	gene
-1.95258	11.1599	1.00012e-13	5.59065e-11	hsa-mir-10b
-1.89022	2.72845	1.27513e-11	3.56398e-09	hsa-mir-218-2
-1.87704	2.35276	2.67442e-09	4.98334e-07	hsa-mir-214
-2.24823	2.17049	5.50496e-08	6.15454e-06	hsa-mir-129-1
-2.19367	13.0054	1.31902e-07	1.22889e-05	hsa-mir-100
-2.39107	6.45607	5.4267e-07	3.7919e-05	hsa-mir-136
-2.02615	9.35617	1.23412e-06	7.66524e-05	hsa-mir-127
-1.53496	1.58323	6.38655e-06	0.000297507	hsa-mir-887
-2.18312	5.01203	8.37336e-06	0.000334336	hsa-mir-154
-1.68559	9.00361	1.35386e-05	0.000473007	hsa-mir-134
-1.82177	9.45427	1.47817e-05	0.000486058	hsa-mir-379
-2.10843	5.81818	1.60624e-05	0.000498827	hsa-mir-381
-1.82209	4.2438	1.80302e-05	0.000530467	hsa-mir-485
-1.94624	1.96874	2.86479e-05	0.000800707	hsa-mir-129-2
-2.32588	3.56168	3.1876e-05	0.000848509	hsa-mir-377
-2.06252	5.35133	6.14557e-05	0.00149364	hsa-mir-376c
-1.61261	2.07667	0.000112888	0.00250824	hsa-mir-504
-1.77732	5.33056	0.000116662	0.00250824	hsa-mir-495
-1.71186	5.19195	0.000158449	0.00322412	hsa-mir-382
-1.78548	5.4224	0.000161495	0.00322412	hsa-mir-369
-1.71495	7.26047	0.000252629	0.00458292	hsa-mir-224
-1.84455	3.81563	0.000254151	0.00458292	hsa-mir-411
-1.63715	6.78298	0.000286387	0.00486395	hsa-mir-654
-1.99469	2.71655	0.00029725	0.00486395	hsa-mir-376b
-1.78365	5.74662	0.000304541	0.00486395	hsa-mir-493
-1.70657	4.67422	0.000464749	0.00666141	hsa-mir-889
-1.70233	3.89356	0.000702912	0.00946096	hsa-mir-494
-1.58922	4.98869	0.00073794	0.00946096	hsa-mir-431
-1.94455	3.37547	0.000744691	0.00946096	hsa-mir-655
-1.63411	4.53035	0.000768292	0.00954389	hsa-mir-323
-1.60724	5.65738	0.000826743	0.00969174	hsa-mir-337
-1.57829	4.72048	0.000976691	0.0107053	hsa-mir-487b
-1.64796	4.41422	0.00102505	0.0110193	hsa-mir-758
-1.78587	3.23691	0.00110022	0.0116042	hsa-mir-299
-1.52348	4.88939	0.00132786	0.0134958	hsa-mir-539
-1.74949	4.17341	0.00147513	0.014725	hsa-mir-410
-1.50693	2.92911	0.00231699	0.0215866	hsa-mir-496
-1.50157	1.55303	0.00243909	0.0221426	hsa-mir-770
-1.78627	2.16937	0.00267546	0.0231548	hsa-mir-656
-1.53421	2.571	0.00549809	0.0384179	hsa-mir-376a-2

## Sheet: Negatively associated
logFC	logCPM	PValue	FDR	gene
1.7694	3.98731	0.000329255	0.0051126	hsa-mir-508
1.66887	3.15673	0.000832207	0.00969174	hsa-mir-935
1.81917	3.21496	0.000941193	0.0107053	hsa-mir-196a-2
1.83633	1.9549	0.00367036	0.0284963	hsa-mir-514-2
1.53614	2.02325	0.00680441	0.0463861	hsa-mir-514-1
